# Supplementary material for: Estimating body mass of wild pigs (Sus scrofa) using body morphometrics
Source: Ecol Evol. 2023 Mar 8;13(3):e9853. doi: 10.1002/ece3.9853 (PMC9994471; doi:10.1002/ece3.9853)
Supplement: Supplementary file 2 — Appendix S2 [file ECE3-13-e9853-s002.xlsx]

## Sheet: Sheet1
Body length	Body weight from body length	Chest girth	Body weight from chest girth	Shoulder height	Body weight from shoulder heigth
	#NUM!		#NUM!		#NUM!
To calculate wild pig body weight (kg) with chest girth, body length, or shoulder height, enter the measured values (cm) in column A, C, and E, respectively
